# Supplementary material for: Robust knowledge-guided biclustering for multi-omics data
Source: Brief Bioinform. 2023 Dec 6;25(1):bbad446. doi: 10.1093/bib/bbad446 (PMC10701104; doi:10.1093/bib/bbad446)
Supplement: supplementary_bbad446 [file supplementary_bbad446.zip]

Archive with 1 entries (1 files):
- supplementary_bbad446.tex
