# Supplementary material for: Robust knowledge-guided biclustering for multi-omics data
Source: Brief Bioinform. 2023 Dec 6;25(1):bbad446. doi: 10.1093/bib/bbad446 (PMC10701104; doi:10.1093/bib/bbad446)
Supplement: supplementary_bbad446 [file supplementary_bbad446.zip › supplementary_bbad446.tex]

%%
%% Copyright 2022 OXFORD UNIVERSITY PRESS
%%
%% This file is part of the 'oup-authoring-template Bundle'.
%% ---------------------------------------------
%%
%% It may be distributed under the conditions of the LaTeX Project Public
%% License, either version 1.2 of this license or (at your option) any
%% later version.  The latest version of this license is in
%%    http://www.latex-project.org/lppl.txt
%% and version 1.2 or later is part of all distributions of LaTeX
%% version 1999/12/01 or later.
%%
%% The list of all files belonging to the 'oup-authoring-template Bundle' is
%% given in the file `manifest.txt'.
%%
%% Template article for OXFORD UNIVERSITY PRESS's document class `oup-authoring-template'
%% with bibliographic references
%%

%%%CONTEMPORARY%%%
%\documentclass[unnumsec,webpdf,contemporary,small]{oup-authoring-template}%
%\documentclass[unnumsec,webpdf,contemporary,large,namedate]{oup-authoring-template}% uncomment this line for author year citations and comment the above
%\documentclass[unnumsec,webpdf,contemporary,medium]{oup-authoring-template}
%\documentclass[unnumsec,webpdf,contemporary,small]{oup-authoring-template}
\documentclass[12pt]{article}
\usepackage{mathptmx}
\usepackage[T1]{fontenc}

%%%MODERN%%%
%\documentclass[unnumsec,webpdf,modern,large]{oup-authoring-template}
%\documentclass[unnumsec,webpdf,modern,large,namedate]{oup-authoring-template}% uncomment this line for author year citations and comment the above
%\documentclass[unnumsec,webpdf,modern,medium]{oup-authoring-template}
%\documentclass[unnumsec,webpdf,modern,small]{oup-authoring-template}

%%%TRADITIONAL%%%
%\documentclass[unnumsec,webpdf,traditional,large]{oup-authoring-template}
%\documentclass[unnumsec,webpdf,traditional,large,namedate]{oup-authoring-template}% uncomment this line for author year citations and comment the above
%\documentclass[unnumsec,namedate,webpdf,traditional,medium]{oup-authoring-template}
%\documentclass[namedate,webpdf,traditional,small]{oup-authoring-template}

\onecolumn % for one column layouts
\usepackage{setspace}
% Using \doublespacing in the preamble 
% changes the text to double-line spacing
\doublespacing

%\usepackage{showframe}
\usepackage{url}
\RequirePackage{amsthm,amsmath,amsfonts,amssymb}
\usepackage{multirow}
\usepackage{graphicx}
\usepackage{mathrsfs}
\usepackage{rotating}
\usepackage{bm}
\usepackage{comment}
\usepackage{epsfig}
\usepackage{cleveref}
\usepackage{epstopdf}
\usepackage{graphicx}
\usepackage{epic,rotating,color}
\usepackage{geometry}
\usepackage{multicol}
\usepackage{pdfpages}
\usepackage{wrapfig}
\usepackage{algorithm}%
\usepackage{algorithmicx}%
\usepackage[noend]{algpseudocode}%
\usepackage{cases}
\usepackage{color}
\usepackage{tabularx}
\usepackage{caption}
\usepackage{mathtools}
\usepackage{float}
\usepackage{csquotes}
\usepackage{rotating}

\usepackage{csquotes}
\usepackage{epsf}
\usepackage{graphics}
\usepackage{psfrag}
\usepackage{accents}
\usepackage{blindtext}
\graphicspath{{../fig/}}
  \usepackage{natbib}
  \bibliographystyle{abbrvnat}
% line numbers
%\usepackage[mathlines, switch]{lineno}
%\usepackage[right]{lineno}

\usepackage{color}
\usepackage{bbm}
\usepackage{hhline}


%% biclustering visualization 
\makeatletter
\newcommand{\multiline}[1]{%
  \begin{tabularx}{\dimexpr\linewidth-\ALG@thistlm}[t]{@{}X@{}}
    #1
  \end{tabularx}
}
\makeatother
\usepackage{xparse}
\usepackage{tikz}
\usepackage{ctable} % for \specialrule command
\usetikzlibrary{matrix,backgrounds}
\pgfdeclarelayer{myback}
\pgfsetlayers{myback,background,main}

\tikzset{mycolor/.style = {line width=1bp,color=#1}}%
\tikzset{myfillcolor/.style = {draw,fill=#1}}%

\NewDocumentCommand{\highlight}{O{blue!40} m m}{%
\draw[mycolor=#1] (#2.north west)rectangle (#3.south east);
}

\NewDocumentCommand{\fhighlight}{O{blue!40} m m}{%
\draw[myfillcolor=#1] (#2.north west)rectangle (#3.south east);
}

\newcolumntype{L}[1]{>{\raggedright\let\newline\\\arraybackslash\hspace{0pt}}m{#1}}
\newcolumntype{C}[1]{>{\centering\let\newline\\\arraybackslash\hspace{0pt}}m{#1}}
\newcolumntype{R}[1]{>{\raggedleft\let\newline\\\arraybackslash\hspace{0pt}}m{#1}}

% put your definitions there:
%\startlocaldefs
\newsavebox{\tablebox}
\newcommand{\prob}{\mathbb{P}}
\newcommand{\expn}{\mathbb{E}}
\newcommand{\tp}{^\top}
\newcommand{\tr}{{\rm tr}}
\newcommand{\sgn}{{\rm sgn}}
\newcommand{\argmin}{{\rm argmin}}
\newcommand{\argmax}{{\rm argmax}}
\newcommand{\fact}[1]{\ref{fact#1}}
%\newtheorem{thm}{Theorem}
%\newtheorem{coro}[thm]{Corollary}
%\newtheorem{prop}[thm]{Proposition}
%\newtheorem{lem}[thm]{Lemma}
%\newtheorem{remark}{Remark}
%\newtheorem{example}{Example}
%\renewcommand\baselinestretch{1.2}
\newcommand{\fig}[3]{\begin{figure}[p]\setlength{\epsfxsize}{#3}\centerline{\epsffile{#1.eps}}\caption{#2}\label{fig:#1}\end{figure}}
\newcommand{\figy}[3]{\begin{figure}\setlength{\epsfysize}{#3}\centerline{\epsffile{#1.eps}}\caption{#2}\label{fig:#1}\end{figure}}
\newcommand{\figx}[3]{\begin{figure}[h]\setlength{\epsfxsize}{#3}\centerline{\epsffile{#1.eps}}\caption{#2}\label{fig:#1}\end{figure}}
\newcommand{\U}{\mathcal{U}}
\newcommand{\V}{\mathcal{V}}
%%%%%%%%%%%% Qiyiwen's definitions below
%\input{AMS_commands}

%%%%%%%%%%%%%%%%%%%%%%%%%%%%%%%%%%%%%%%%%%%%%%%%%%%%%%%%%%%%%%%%%%%%%%

% WIDEBAR COMMAND
\newlength{\widebarargwidth}
\newlength{\widebarargheight}
\newlength{\widebarargdepth}
\DeclareRobustCommand{\widebar}[1]{%
	\settowidth{\widebarargwidth}{\ensuremath{#1}}%
	\settoheight{\widebarargheight}{\ensuremath{#1}}%
	\settodepth{\widebarargdepth}{\ensuremath{#1}}%
	\addtolength{\widebarargwidth}{-0.3\widebarargheight}%
	\addtolength{\widebarargwidth}{-0.3\widebarargdepth}%
	\makebox[0pt][l]{\hspace{0.3\widebarargheight}%
		\hspace{0.3\widebarargdepth}%
		\addtolength{\widebarargheight}{0.3ex}%
		\rule[\widebarargheight]{0.95\widebarargwidth}{0.1ex}}%
	{#1}}


\newcommand{\Prob}{\ensuremath{\mathbb{P}}}
\newcommand{\Exs}{\ensuremath{\mathbb{E}}}


\DeclareMathOperator{\trace}{trace}
\DeclareMathOperator{\rank}{rank}
\DeclareMathOperator{\range}{range}
\DeclareMathOperator{\Cone}{cone}
\DeclareMathOperator{\cone}{cone}
\DeclareMathOperator{\cov}{cov}
\DeclareMathOperator{\var}{var}
%\DeclareMathOperator*{\argmin}{arg\,min}
%\DeclareMathOperator*{\argmax}{arg\,max}
\DeclarePairedDelimiter{\diagfences}{(}{)}
\newcommand{\diag}{\operatorname{diag}\diagfences}
\newcommand{\MODEL}{\ensuremath{\mathbb{M}}}
\newcommand{\Mspace}{\ensuremath{\mathscr{M}}}

\newcommand{\ubar}[1]{\underaccent{\bar}{#1}}
\newcommand{\uepsilon}{\ensuremath{\varepsilon}}
\newcommand{\lepsilon}{\ensuremath{\ubar{\varepsilon}}}


%\newcommand{\bm{m}^{(0)}star}{\ensuremath{{\bm{m}^{(0)}^\ast}}}
\newcommand{\lambdastar}{\ensuremath{{\lambda^\ast}}}


% Changgee
\input{ChanggeeShort}


%%% New version of \caption puts things in smaller type, single-spaced 
%%% and indents them to set them off more from the text.
\makeatletter
\long\def\@makecaption#1#2{
	\vskip 0.8ex
	\setbox\@tempboxa\hbox{\small {\bf #1:} #2}
	\parindent 1.5em  %% How can we use the global value of this???
	\dimen0=\hsize
	\advance\dimen0 by -3em
	\ifdim \wd\@tempboxa >\dimen0
	\hbox to \hsize{
		\parindent 0em
		\hfil 
		\parbox{\dimen0}{\def\baselinestretch{0.96}\small
			{\bf #1.} #2
			%%\unhbox\@tempboxa
		} 
		\hfil}
	\else \hbox to \hsize{\hfil \box\@tempboxa \hfil}
	\fi
}
\makeatother

\newcommand{\abs}[1]{\left\vert#1\right\vert}
\newcommand{\set}[1]{\left\{#1\right\}}
\newcommand{\seq}[1]{\left<#1\right>}
\newcommand{\norm}[1]{\left\Vert#1\right\Vert}
\newcommand{\nnorm}[1]{\big\Vert#1\big\Vert}
\newcommand{\essnorm}[1]{\norm{#1}_{\ess}}
\newcommand\wt[1]{{ \widetilde{#1} }}

\newcommand \bbP{\mathbb{P}}
\newcommand \bbL{\mathbb{L}}
\newcommand \bbH{\mathbb{H}}
\newcommand \N{\mathcal{N}}
\newcommand \G{\mathcal{G}}
\newcommand{\m}[1]{\mathcal{#1}}
\newcommand{\mb}[1]{\mathbb{#1}}
\DeclareMathOperator*{\argmaxA}{arg\,max} 
\newtheorem{def1}{Definition}
%\endlocaldefs


\begin{document}
\title{Supplementary material}
\date{\vspace{-13ex}}
\maketitle

\section{Visualization of the additive biclustering model }

The mean of a data matrix with one rank-$1$ bicluster is shown in \Cref{vis:bicluster}.

\begin{figure}[htb!]
    \centering
\begin{tikzpicture}[baseline=-\the\dimexpr\fontdimen22\textfont2\relax ]
\matrix (m)[draw,matrix of math nodes,outer sep = 0pt,inner sep=2pt]
{
0 & 0 & 0 & 0 & 0 & 0 & 0 & 0 & 0 \\
0 & 0 & 0 & 0 & 0 & 0 & 0 & 0 & 0 \\
0 & 0 & 0 & 0 & 0 & 0 & 0 & 0 & 0 \\
0 & 1 & 2 & 3 & 4 & 0 & 0 & 0 & 0 \\
0 & 2 & 4 & 6 & 8 & 0 & 0 & 0 & 0 \\
0 & 3 & 6 & 7 & 12 & 0 & 0 & 0 & 0 \\
0 & 0 & 0 & 0 & 0 & 0 & 0 & 0 & 0 \\
0 & 0 & 0 & 0 & 0 & 0 & 0 & 0 & 0 \\
0 & 0 & 0 & 0 & 0 & 0 & 0 & 0 & 0 \\
};
\begin{pgfonlayer}{myback}
\fhighlight[green!30]{m-4-2}{m-6-5}
%\highlight[orange]{m-5-7}{m-6-9}
\end{pgfonlayer}
\end{tikzpicture}
 =
 \begin{tikzpicture}[baseline=-\the\dimexpr\fontdimen22\textfont2\relax ]
\matrix (m)[draw,matrix of math nodes,outer sep = 0pt,inner sep=2pt]
{
0 \\
0 \\
0 \\
1 \\
2 \\
3 \\
0 \\
0\\
0 \\
};
\begin{pgfonlayer}{myback}
\fhighlight[green!30]{m-4-1}{m-6-1}
%\highlight[orange]{m-5-7}{m-6-9}
\end{pgfonlayer}
\end{tikzpicture}
*
\begin{tikzpicture}[baseline=-\the\dimexpr\fontdimen22\textfont2\relax ]
\matrix (m)[draw,matrix of math nodes,outer sep = 0pt,inner sep=2pt]
{
0 & 1 & 2 & 3 & 4 & 0 & 0 & 0 & 0 \\
};
\begin{pgfonlayer}{myback}
\fhighlight[green!30]{m-1-2}{m-1-5}
%\highlight[orange]{m-5-7}{m-6-9}
\end{pgfonlayer}
\end{tikzpicture}
    \caption{Mean of a data matrix with one bicluster: $E[X]=\bm{w}^1(\bm{z}^1)^T$}
    \label{vis:bicluster}
\end{figure}


\section{Data Augmentation}\label{app: data aug}

In the proposed algorithm, we use two data augmentation techniques. First, the augmentation of the P\'{o}lya Gamma latent variable $\rho_{ji}$ \citep{polson2013bayesian} for the discrete data $x_{ji}$: 
	\begin{equation}
	\frac{e^{\mu_{ji}x_{ji}}}{(1+e^{\mu_{ji}})^{b_{ji}}} = 2^{-b_{ji}}e^{\kappa_{ji}\mu_{ji}}\int_{0}^\infty e^{-\rho_{ji}\mu_{ji}^2/2}\pi(\rho_{ji})d\rho_{ji},
	\end{equation}
	facilitates the unified likelihood framework for heterogeneous data types:
	\begin{equation}
	\log\pi^{(h)}(\bm{x}_j^{(h)},\bm{\rho}_j^{(h)}|\bm{\mu}_j^{(h)}) = \log\pi^{(h)}(\bm{\rho}_j^{(h)}) - \frac{1}{2}\sum_{i}\rho_{ji}^{(h)}(\mu_{ji}^{(h)}-\psi_{ji}^{(h)})^2+\sum_{i}\kappa_{ji}^{(h)}\mu_{ji}^{(h)},
	\end{equation}
	where $\bm{x}_j^{(h)}=(x_{j1}^{(h)},\dots,x_{jn}^{(h)})$, $\bm{\rho}_j^{(h)}=(\rho_{j1}^{(h)},\dots,\rho_{jn}^{(h)})$ and $\bm{\mu}_j^{(h)}=(\mu_{j1}^{(h)},\dots,\mu_{jn}^{(h)})$ refer to the $j$-th row of $X^{(h)}$, $\rho^{(h)}$, and $\mu^{(h)}$ respectively.
	The values of $\psi_{ji}^{(h)}$, $\kappa_{ji}^{(h)}$, and $b_{ji}^{(h)}$ and the prior density $\pi^{(h)}(\bm{\rho}_j^{(h)})$ vary with the type of $\bm{x}_j^{(h)}$.
	If $\bm{x}_j^{(h)}$ follows Gaussian distribution, we have $\psi_{ji}^{(h)}=x_{ji}^{(h)}$, $\kappa_{ji}^{(h)}=0$, $b_{ji}^{(h)}=\text{NA}$ and $\rho_{ji}^{(h)}\equiv \rho_j^{(h)}$, which refers to the precision parameter with the gamma prior $\mathcal{G}(\frac{\zeta_j}{2},\frac{\zeta_j}{2})$.
	If $\bm{x}_j^{(h)}$ is discrete (binomial or negative binomial), we have $\psi_{ji}^{(h)}=0$, $\kappa_{ji}^{(h)}=x_{ji}^{(h)}-b_{ji}^{(h)}/2$, and $\pi^{(h)}(\rho_{ji}^{(h)})$ is the density of the P\'{o}lya-Gamma distribution $\mathcal{PG}(b_{ji}^{(h)},0)$ with $b_{ji}^{(h)}=n_j^{(h)}$ for binomial variables or $b_{ji}^{(h)}=x_{ji}^{(h)}+r_j^{(h)}$ for negative binomial variables. Note that $n_j^{(h)}$ ($r_j^{(h)}$) refer to the number of trials (failures until the experiment is stopped ) in binomial distribution (negative binomial distribution). For each $h$, $\kappa^{(h)}$, $\psi^{(h)}$ and $b^{(h)}$ are the $p_h \times n$ matrices consisting of $\kappa_{ji}^{(h)}$, $\psi_{ji}^{(h)}$ and $b_{ji}^{(h)}$ for $1<j\leq p_h$ and $0\leq h \leq H$. Finally, a random variable $\mathcal{X}$ follows the P\'{o}lya-Gamma distribution $\mathcal{PG}(b,c)$ with $b>0$ and $c\in \mathcal{R}$ if 
	\begin{equation}\label{eq: polya gamma}
	\mathcal{X} \overset{D}{=} \frac{1}{2\pi^2} \sum_{k=1}^{\infty} \frac{g_k}{(k-1/2)^2 + c^2/(4\pi^2)},
	\end{equation}
	where $g_k \sim \mathcal{G}(b,1)$ are independent gamma random variables and $\overset{D}{=}$ refers to equality in distribution.
	
	The second data augmentation technique is to replace the Laplace distribution of $w_{jl}^{(h)}$ with a scale mixture of normals \citep{andrews1974scale}: 
	% \begin{equation}\label{aug_tec_2}
	% \frac{a}{2}e^{-a \abs{z}} = \int_{0}^\infty \frac{1}{\sqrt{2\pi s}}e^{-z^2/(2s)} \frac{a^2}{2}e^{-a^2 s/2} ds, \quad a>0,    
	% \end{equation}
	\begin{equation}\label{aug_tec_2}
	\frac{a}{2}e^{-a \abs{z}} = \int_{0}^\infty \frac{\sqrt{a}}{\sqrt{2\pi s}}e^{-az^2/(2s)} \frac{a}{2}e^{-a s/2} ds, \quad a>0,    
	\end{equation}
	which results in a tractable conditional posterior for $w_{jl}^{(h)}$. In our specifications, let $a=\phi_l^{(h)}\lambda_{jl}^{(h)}$, $z=w_{jl}^{(h)}$ and $s = \tau_{jl}^{(h)}$, the prior for $w_{jl}^{(h)}$ augmented by \Cref{aug_tec_2} has the following hierarchical representations: 
	\begin{equation}\label{trans_prior_w}
	\begin{aligned}
	w_{jl}^{(h)} | \tau_{jl}^{(h)},\lambda_{jl}^{(h)},\phi_{l}^{(h)} &\sim& & \N(0,\tau_{jl}^{(h)}/(\phi_l^{(h)}\lambda_{jl}^{(h)})),\\ \tau_{jl}^{(h)} | \lambda_{jl}^{(h)},\phi_{l}^{(h)} &\sim& & \frac{\phi_l^{(h)}\lambda_{jl}^{(h)}}{2}e^{-\frac{\phi_l^{(h)}\lambda_{jl}^{(h)}}{2}\tau_{jl}^{(h)}},
	\end{aligned}
	\end{equation}
where $\N(c,d)$ refers to the Gaussian density with mean $c$ and variance (or covariance matrix) $d$. A similar augmentation applies to the Laplacian variable $Z$. 

%\section{Bicluster Similarity Metrics}\label{app: metric}


\section{Simulation}
\subsection{Evaluation Metrics}
Note that all of metrics are based on the Jaccard index, a measure of similarity between two sets $A$ and $B$, which is defined by:
\begin{equation}\label{jac}
    J(A,B) = \frac{\abs{A \cap B}}{\abs{A \cup B}}.
\end{equation}
 
Suppose $B^*=\{B^*_1,\dots,B^*_n\}$ and $B=\{B_1,\dots,B_m\}$ refer to the set of true biclusters and estimated biclusters. The relevance (Rel) and recovery (Rec) \citep{prelic2006systematic} are defined below: 
\begin{equation*}
    \begin{aligned}
        Relevance = \frac{1}{m}\sum_{i=1}^{m} \max_{j \in \{1,2,\dots,n\}}  Jac(B_i,B^*_j),  \\
        Recovery = \frac{1}{n}\sum_{i=1}^{n} \max_{j \in \{1,2,\dots,m\}}   Jac(B^*_i,B_j).
    \end{aligned}
\end{equation*}
The consensus score (CS) \citep{hochreiter2010fabia} is computed as follows: 
\begin{itemize}
    \item Compute the Jaccard scores between the $i$-th bicluster in $B$ and $j$-th bicluster in $B^*$, for $1 \leq i\leq m $ and $1 \leq j\leq n $.
    \item Match $B^*$ and $B$ (based on the highest Jaccard scores) according to the Hungarian algorithm \citep{munkres1957algorithms}.
    \item Sum the Jaccard scores of the matched biclusters and divided by $\max\{n,m\}$.
\end{itemize}
The clustering error(CE) \citep{patrikainen2006comparing} is defined in a similar way as CS, except for the scaling strategy. For each matched pair of bicluster, $B_i$ and $B_i^*$, its Jaccard score is weighted by $\frac{\abs{C^*\cup C}}{\abs{B^*\cup B}}$, where $B^*\cup B$ refers to the total union of two groups of biclusters.

\subsection{Visualization of Graph}
What's followed is the visualization of  $\mathcal{G}_2$, $\mathcal{G}_3$ and $\mathcal{G}_4$. In particular, $\mathcal{G}_2$ consists solely of within-pathway edges. $\mathcal{G}_3$ is constructed by adding across-pathway edges to $\mathcal{G}_2$ with a probability of $0.1$. $\mathcal{G}_4$ is formed by replacing the within-pathway edges in $\mathcal{G}_2$ with across-pathway edges with a probability of $0.5$. 
\begin{figure}[!htb]
    \centering
    \begin{minipage}{.3\textwidth}
        \centering
        \includegraphics[width=5cm,height=5cm]{g_2.jpg}
    \end{minipage}%
    \hspace{1cm}
    \begin{minipage}{0.3\textwidth}
        \centering
        \includegraphics[width=5cm,height=5cm]{g_3.jpg}
    \end{minipage}
    \begin{minipage}{0.3\textwidth}
        \centering
        \includegraphics[width=5cm,height=5cm]{g_4.jpg}
    \end{minipage}
\caption{Visualization of $\mathcal{G}_2$ (left), $\mathcal{G}_3$ (middle) and $\mathcal{G}_4$ (right) in \textbf{Simulation 1} (non-overlapping).}
\label{graph structure}
\end{figure}

{\color{red}
\subsection{Additional Simulations}
We conducted simulations to evaluate the performance of our proposed model in the non-overlapping scenario, with varying sample sizes $n\in \{270,360, 450, 540,600\}$ and numbers of features $p \in \{300,600\}$. Suppose we have three Gaussian modalities, and the true number of bi-clusters is $K=6$. $W$ is a $p\times 6$ matrix whose non-zero entry indices in each column range from $1+p\times(l-1)/K$ to $p\times l/K$ for $1 \leq l\leq 6$. $Z$ is an $K\times n$ matrix with the non-zero entry indices in each row ranging from $1+n\times(l-1)/K$ to $n\times l /K $ with $1 \leq l\leq 6$. We generate $X$ through $\N(WZ,4)$. The underlying graph with the similar structure to the working graph $\mathcal{G}_3$ described in the Simulation Section has across-pathway edges with probability of $0.05$ and within-pathway edges with probability of $0.2$. In this case study, we consider the known number of bi-clusters (equal to the true number of bi-clusters $6$) and set the tuning parameters as $(\nu_1,\nu_2,\nu_3,\nu_4,\epsilon,\eta)=(1,0.5,1,1,0.1,15)$. To evaluate the model performance, we utilized the clustering accuracy metric defined in the Simulation Section.

\Cref{fig: model performance} plots the model performance over $n$ for $p=300$ and $p=600$. The proposed model exhibits improved performance as the sample size $n$ increases, a trend consistently observed in both low and high-dimensional scenarios. Though the overall model performance does exhibit some degradation in high-dimensional settings, this decline is not of significant magnitude. For instance, even in the most challenging setting with $(n,p)=(270,600)$, the clustering accuracy, approximately $0.85$, indicates that the proposed method performs admirably in identifying bi-clusters.}

\begin{figure}[!htb]
    \centering
\includegraphics[width=10cm, height=10cm]{performance_and_samplesize.jpg}
\caption{{\color{red}Model performance over the sample size $n \in \{270,360,450,540,600\}$ for $p=300$ (red) and $p=600$ (blue). y-axis represents the clustering accuracy and x-axis refers to $n$.}}
\label{fig: model performance}
\end{figure}

\bibliography{reference}

\end{document}
